# Supplementary material for: ACVR2A facilitates trophoblast cell invasion through TCF7/c-JUN pathway in pre-eclampsia progression
Source: eLife. 2025 May 30;14:RP101236. doi: 10.7554/eLife.101236 (PMC12124833; doi:10.7554/eLife.101236)
Supplement: Figure 2—source data 2. [file elife-101236-fig2-data2.zip]

Archive with 2 entries (2 files):
- Figure 2E-source data 1.jpg
- Figure 2E-source data 2.jpg
