# Supplementary material for: ACVR2A facilitates trophoblast cell invasion through TCF7/c-JUN pathway in pre-eclampsia progression
Source: eLife. 2025 May 30;14:RP101236. doi: 10.7554/eLife.101236 (PMC12124833; doi:10.7554/eLife.101236)
Supplement: Figure 2—figure supplement 1—source data 1. [file elife-101236-fig2-figsupp1-data1.zip]

Archive with 6 entries (6 files):
- Figure 2 - Figure supplement 3 source data 1.pdf
- Figure 2 - Figure supplement 3 source data 2.pdf
- Figure 2 - Figure supplement 3 source data 3.pdf
- Figure 2 - Figure supplement 3 source data 4.pdf
- Figure 2 - Figure supplement 3 source data 5.pdf
- Figure 2 - Figure supplement 3 source data 6.pdf
