# Supplementary material for: ACVR2A facilitates trophoblast cell invasion through TCF7/c-JUN pathway in pre-eclampsia progression
Source: eLife. 2025 May 30;14:RP101236. doi: 10.7554/eLife.101236 (PMC12124833; doi:10.7554/eLife.101236)
Supplement: Figure 7—source data 2. [file elife-101236-fig7-data2.zip]

Archive with 6 entries (6 files):
- Figure 7A-ACVR2A source data 1.jpg
- Figure 7A-ACVR2A source data 2.jpg
- Figure 7A-pSMAD159 source data 1.jpg
- Figure 7A-pSMAD159 source data 2.jpg
- Figure 7A-SMAD4 source data 1.jpg
- Figure 7A-SMAD4 source data 2.jpg
